# Supplementary material for: Climate Change Impacts on the Phenology of Laurentian Great Lakes Fishes
Source: Glob Chang Biol. 2025 Aug 19;31(8):e70436. doi: 10.1111/gcb.70436 (PMC12365581; doi:10.1111/gcb.70436)
Supplement: Supplementary file 1 — Data S1: gcb70436‐sup‐0001‐DataS1.zip. [file GCB-31-e70436-s001.zip]

Archive with 8 entries (7 files):
- Supinfo/
- Supinfo/GCB_SI.docx
- Supinfo/Screenshot 2025-07-29 at 10.45.05 AM.png
- Supinfo/Screenshot 2025-08-05 at 9.57.32 AM.png
- Supinfo/Screenshot 2025-08-05 at 9.58.20 AM.png
- Supinfo/Screenshot 2025-08-05 at 9.59.20 AM.png
- Supinfo/Successful export - Global Change Biology, GCB-25-1751.R1.eml
- Supinfo/SummaryFile.pdf
