# Supplementary material for: Climate Change Impacts on the Phenology of Laurentian Great Lakes Fishes
Source: Glob Chang Biol. 2025 Aug 19;31(8):e70436. doi: 10.1111/gcb.70436 (PMC12365581; doi:10.1111/gcb.70436)
Supplement: Supplementary file 1 — Data S1: gcb70436‐sup‐0001‐DataS1.zip. [file GCB-31-e70436-s001.zip › Supinfo/Successful export - Global Change Biology, GCB-25-1751.R1.eml]

Delivered-To: wbbookin@straive.com
Received: by 2002:a05:7022:321:b0:a9:4482:c7fd with SMTP id 33csp2256447dld;
        Tue, 5 Aug 2025 12:06:29 -0700 (PDT)
X-Google-Smtp-Source: AGHT+IGVAI4+BOTjM0FBOm74II9QFI9Eji6sA/H6dt74VCbSff4hhyakFTtoNRJq708EFDXo0mqJ
X-Received: by 2002:a17:903:1a10:b0:242:9bbc:3644 with SMTP id d9443c01a7336-2429f50ab0amr2447715ad.54.1754420788927;
        Tue, 05 Aug 2025 12:06:28 -0700 (PDT)
ARC-Seal: i=1; a=rsa-sha256; t=1754420788; cv=none;
        d=google.com; s=arc-20240605;
        b=KPZFhFmAENkFR6RxftiF+qLRvBLQ4UX9kSodkBUtA5tww/ZBNan8ybniyGVEetiDSy
         WeAdzxwiYGQ0IvBPmPhqbpDBO46GbC4MDaO5tA+DC63y5RUCRvYQ3dcTcSsb5AcqG7HG
         VkVbQgAzVR01Y25NirKw0krfLI25poMwjY1z0pAHGC3PWJmD+/QvwMuAJ3gGuFfZ2ESU
         bR9O1wu3jSxFbXDuuI2LM5POG2LhQM427bg28dsL5u3s/GXKNtk8edc2MDahEmTnm9wq
         yU9IMThf6f0rLRbpKpie9ek1VcKoY9TY5Fin1a8uCspC4Gmc8N7xMw6+R7vfsRnHH6GS
         Dk4Q==
ARC-Message-Signature: i=1; a=rsa-sha256; c=relaxed/relaxed; d=google.com; s=arc-20240605;
        h=feedback-id:content-transfer-encoding:mime-version:subject
         :message-id:cc:to:reply-to:from:date:dkim-signature:dkim-signature
         :ironport-sdr;
        bh=zw8VctzNbY3AuD5H5LFciTdUFyk1HUqv2jSIahhzwlY=;
        fh=X8TKJ35fM3GOswU6oAS4Y5Ch9kicP0xOxpiw6ltc98Q=;
        b=DZMjA7qA/ZItHGhdJiRY1qCSAdmCIjvrb9TOAYP33XgNXW9ENpldtsdNEJywWmk6Fi
         iLXYyyFlIapk/jW6wy0sKgKMLgg82BsVxu9uCrIBzHtA52MSaW6QGU4yWT2QXmMhhaPi
         sTT4YIKNeWAr+359U73fUp9Q4iXDOKFnUlyGdqU3P53JSowryOxkHdVbhazAZuklwpce
         LC0rFvC16tJuKcf5EAenGuyL4BgPqZdQcsZm+1OFZXknoGrHrTYDPJWJa63u//6h2GwJ
         nEshptCmd9pf5jippO/Ve4SQSnzt2E/zWbxThQv31ERK5jfxft7AQ/Y4CfmH6+m5uB1P
         yhWQ==;
        dara=google.com
ARC-Authentication-Results: i=1; mx.google.com;
       dkim=pass header.i=@manuscriptcentral.com header.s=6jaj7kuckl7yb52caon555zdwrgdb4r6 header.b=maBXjnSt;
       dkim=pass header.i=@amazonses.com header.s=gdwg2y3kokkkj5a55z2ilkup5wp5hhxx header.b=Mu5+UvGp;
       spf=pass (google.com: domain of 010101987ba0ad52-a9400645-cb0d-441f-aa67-3dde959af1c6-000000@outbound.manuscriptcentral.com designates 54.240.27.205 as permitted sender) smtp.mailfrom=010101987ba0ad52-a9400645-cb0d-441f-aa67-3dde959af1c6-000000@outbound.manuscriptcentral.com
Return-Path: <010101987ba0ad52-a9400645-cb0d-441f-aa67-3dde959af1c6-000000@outbound.manuscriptcentral.com>
Received: from esa3.hc508-87.ap.iphmx.com (esa3.hc508-87.ap.iphmx.com. [139.138.45.241])
        by mx.google.com with ESMTPS id d9443c01a7336-241afbeb8e2si137369805ad.235.2025.08.05.12.06.27
        (version=TLS1_2 cipher=ECDHE-RSA-CHACHA20-POLY1305 bits=256/256);
        Tue, 05 Aug 2025 12:06:28 -0700 (PDT)
Received-SPF: pass (google.com: domain of 010101987ba0ad52-a9400645-cb0d-441f-aa67-3dde959af1c6-000000@outbound.manuscriptcentral.com designates 54.240.27.205 as permitted sender) client-ip=54.240.27.205;
Authentication-Results: mx.google.com;
       dkim=pass header.i=@manuscriptcentral.com header.s=6jaj7kuckl7yb52caon555zdwrgdb4r6 header.b=maBXjnSt;
       dkim=pass header.i=@amazonses.com header.s=gdwg2y3kokkkj5a55z2ilkup5wp5hhxx header.b=Mu5+UvGp;
       spf=pass (google.com: domain of 010101987ba0ad52-a9400645-cb0d-441f-aa67-3dde959af1c6-000000@outbound.manuscriptcentral.com designates 54.240.27.205 as permitted sender) smtp.mailfrom=010101987ba0ad52-a9400645-cb0d-441f-aa67-3dde959af1c6-000000@outbound.manuscriptcentral.com
X-CSE-ConnectionGUID: o0sQgvxOQRusO4B3GJzRVw==
X-CSE-MsgGUID: Rk0HxjfoSO+FJXWBrshk0w==
Received-SPF: Pass (esa3.hc508-87.ap.iphmx.com: domain of
  010101987ba0ad52-a9400645-cb0d-441f-aa67-3dde959af1c6-000000@outbound.manuscriptcentral.com
  designates 54.240.27.205 as permitted sender)
  identity=mailfrom; client-ip=54.240.27.205;
  receiver=esa3.hc508-87.ap.iphmx.com;
  envelope-from="010101987ba0ad52-a9400645-cb0d-441f-aa67-3dde959af1c6-000000@outbound.manuscriptcentral.com";
  x-sender="010101987ba0ad52-a9400645-cb0d-441f-aa67-3dde959af1c6-000000@outbound.manuscriptcentral.com";
  x-conformance=spf_only; x-record-type="v=spf1";
  x-record-text="v=spf1 ip4:199.255.192.0/22
  ip4:199.127.232.0/22 ip4:54.240.0.0/18 ip4:69.169.224.0/20
  ip4:23.249.208.0/20 ip4:23.251.224.0/19 ip4:76.223.176.0/20
  ip4:54.240.64.0/18 ip4:76.223.128.0/19 ip4:216.221.160.0/19
  ip4:206.55.144.0/20 ip4:24.110.64.0/18 -all"
Authentication-Results: esa3.hc508-87.ap.iphmx.com; spf=Pass smtp.mailfrom=010101987ba0ad52-a9400645-cb0d-441f-aa67-3dde959af1c6-000000@outbound.manuscriptcentral.com; dkim=pass (signature verified) header.i=@manuscriptcentral.com; dmarc=pass (p=quarantine dis=none) d=manuscriptcentral.com
IronPort-SDR: 68925632_iamA5JfbKgLMZXCgrmuNzTz5tHTzdOUp0iJSeQVSevNVngh
 pcT/U18FsfMifuxYLWBbY01A2UwFhGmvoqKIdyA==
X-IronPort-RemoteIP: 54.240.27.205
X-IronPort-MID: 146466759
X-IronPort-Reputation: 2.9
X-IronPort-Listener: IncomingMail
X-IronPort-SenderGroup: ACCEPTLIST
X-IronPort-MailFlowPolicy: $ACCEPTED
X-IronPort-AV: E=Sophos;i="6.17,268,1747679400"; 
   d="scan'208";a="146466759"
X-MGA-submission: =?us-ascii?q?MDEBZPMjL6CGB/jo2HOESFQ3fIiz5AJnZ/f096?=
 =?us-ascii?q?W0gBsB0450N1X99anf8cLXGsWkfKzHy+vk9uLXdLewGqMysMJWe/4G4D?=
 =?us-ascii?q?jOgab4NxNSGoOVIK2o0AKwfAlvJbz7za7xxLzfZEcygABxAYAOrgJoIA?=
 =?us-ascii?q?qBMtIuzF4F1RapwoaqRAsBkA=3D=3D?=
Received: from a27-205.smtp-out.us-west-2.amazonses.com ([54.240.27.205])
  by esa3.hc508-87.ap.iphmx.com with ESMTP/TLS/ECDHE-RSA-AES256-GCM-SHA384; 06 Aug 2025 00:36:25 +0530
DKIM-Signature: v=1; a=rsa-sha256; q=dns/txt; c=relaxed/simple;
	s=6jaj7kuckl7yb52caon555zdwrgdb4r6; d=manuscriptcentral.com;
	t=1754420784;
	h=Date:From:Reply-To:To:Cc:Message-ID:Subject:MIME-Version:Content-Type:Content-Transfer-Encoding;
	bh=zw8VctzNbY3AuD5H5LFciTdUFyk1HUqv2jSIahhzwlY=;
	b=maBXjnStd9f32d+jOhVUJYnesSg90FrmHKoa3UbWd3NIpRIt+zNk+k3bEap1FerT
	ghsIJtwcYTyum8ocgILmIfXBG7v+t85EFSTFUZPTJ3mOPI1w3/s/Xk/lnR3BIIiKGx7
	SFZgpvvPOoxERNQVNTppOpbWdAV47O08MaTiO21A=
DKIM-Signature: v=1; a=rsa-sha256; q=dns/txt; c=relaxed/simple;
	s=gdwg2y3kokkkj5a55z2ilkup5wp5hhxx; d=amazonses.com; t=1754420784;
	h=Date:From:Reply-To:To:Cc:Message-ID:Subject:MIME-Version:Content-Type:Content-Transfer-Encoding:Feedback-ID;
	bh=zw8VctzNbY3AuD5H5LFciTdUFyk1HUqv2jSIahhzwlY=;
	b=Mu5+UvGp4vS/a2x90dqGBEiZAcg3ZxWe/u8rWaj5NBM7LY8LC7+1FbdcATKZw68h
	p0zBkaXz+sKC4uoaYAHWYlBWH8nkmFxCeyDzLDWkuGBVUbzb3xAWMTQNQAzcGDDhcM5
	DCvTLmsJfUL/6VSBysqOZw0O9XkccE10mqbfG6Fs=
Date: Tue, 5 Aug 2025 19:06:24 +0000
From: GCB Editorial Office <onbehalfof@manuscriptcentral.com>
Reply-To: globalchangebiology@illinois.edu
To: gcb@wiley.com
Cc: wbbookin@straive.com, ASV-WB-AUTO@straive.com
Message-ID: <010101987ba0ad52-a9400645-cb0d-441f-aa67-3dde959af1c6-000000@us-west-2.amazonses.com>
Subject: Successful export - Global Change Biology, GCB-25-1751.R1
MIME-Version: 1.0
Content-Type: text/plain; charset=UTF-8
Content-Transfer-Encoding: quoted-printable
X-SID: 1
X-PRODUCT: s1m
X-ENV-TYPE: prod
X-ENV-NAME: 4280
X-S1Info: xik_3TgBKihZ5aji8prU2e4UUbK9MofbGSyNWWiL2A6ESwz8MTtJkaWU53qXppidn9GgkXrxqcYhaCZ2hLSJCLY8nbQ3sh6WDZ2HJoiV4hHTgBimHY
Feedback-ID: ::1.us-west-2.y8789kd/oyDlGffYrP88IUZ2JiqaxJLDOSJ1+/ZSPI4=:AmazonSES
X-SES-Outgoing: 2025.08.05-54.240.27.205

Dear Wiley-Blackwell Production Editor:

A manuscript accepted for publication in Global Change Biology has been suc=
cessfully exported to the FTP site. Please go to the FTP site to retrieve t=
he manuscript files and initiate the production process. Manuscript details=
, including any comments specifically relating to the production of this ar=
ticle follow at the foot of this email.

Thank you,
GCB Editorial Office
globalchangebiology@illinois.edu
Global Change Biology


PRODUCTION COMMENTS:
Press release pending (do not post to Accepted Articles; contact author): N=
o

Translated Abstract (if applicable):

ARTICLE METADATA
Reference number: GCB-25-1751.R1
Title: Climate Change Impacts on the Phenology of Laurentian Great Lakes Fi=
shes
Article type: Research Article
Number of color figures:

AUTHORS
Submitting author: Morgan Piczak (Email: morganpiczak@gmail.com)
All Author(s): Piczak, Morgan; Sergio, Ava; Lennox, Robert; Theysmeyer, Tys=
; Bowman, Jennifer; Midwood, Jon; Cooke, Steven
All Author(s) E-mail: morganpiczak@gmail.com, avasergio@dal.ca, lennox@dal.=
ca, ttheysmeyer@rbg.ca, jbowman@rbg.ca, Jon.Midwood@dfo-mpo.gc.ca, StevenCo=
oke@cunet.carleton.ca

CRediT Taxonomy: authors=E2=80=99 contribution(s) to the submitted manuscri=
pt are attributed as follows:
CRediT Taxonomy

Morgan Piczak
Conceptualization, Data curation, Formal analysis, Investigation, Methodolo=
gy, Project administration, Resources, Supervision, Validation, Visualizati=
on, Writing - original draft, Writing - review & editing

Ava Sergio
Writing - original draft, Writing - review & editing

Robert Lennox
Conceptualization, Formal analysis, Investigation, Methodology, Project adm=
inistration, Supervision, Validation, Visualization, Writing - original dra=
ft, Writing - review & editing

Tys Theysmeyer
Data curation, Funding acquisition, Methodology, Project administration, Su=
pervision, Writing - review & editing

Jennifer Bowman
Data curation, Funding acquisition, Project administration, Writing - revie=
w & editing

Jon Midwood
Conceptualization, Project administration, Supervision, Writing - review & =
editing

Steven Cooke
Project administration, Resources, Supervision, Writing - review & editing

KEY DATES
Submission date: 15-May-2025
Current version submission date: 17-Jul-2025
Submission date of revisions (if applicable): 17-Jul-2025
Final decision date: 20-Jul-2025

SPECIAL ISSUE
Special issue title (if applicable):

SUPPORTING INFORMATION
Has any Supporting Information for Online Publication Only been submitted?:=
 No

GRAPHICAL ABSTRACT
Written Summary: Long-term monitoring at a Great Lakes wetland revealed tha=
t fish are arriving earlier and spending less time in the system, coincidin=
g with more than a 1=C2=B0C rise in summer water temperatures. Over 27 year=
s, the fish community has also shifted in composition, providing clear evid=
ence that global climate change is already reshaping freshwater ecosystems.

DATA AVAILABILITY STATEMENT:
The data and code that support the findings of this study are openly availa=
ble in Zenodo at https://doi.org/10.5281/zenodo.16322241 and https://doi.or=
g/10.5281/zenodo.16618918, respectively.


[automatic e-mail - reference ENR-AW-3-b]
